# Supplementary material for: Major Cys protease activities are not essential for senescence in individually darkened Arabidopsis leaves
Source: BMC Plant Biol. 2017 Jan 6;17:4. doi: 10.1186/s12870-016-0955-5 (PMC5217659; doi:10.1186/s12870-016-0955-5)
Supplement: Additional file 3: Table S1. — Transcript levels of proteases in non-senescent and senescent leaves. (XLSX 24 kb) [file 12870_2016_955_MOESM3_ESM.xlsx]

## Sheet: S1A
Table S1: Transcript levels of proteases in non-senescent and senescent leaves
AGI	Clan	Family	Name	Change	FPKM_M	FPKM_S	SDEV_M	SDEV_S
AT1G01300.1	AA	A1		DN	11.653	1.999	1.469	1.486
AT1G01650.1	AD	A22		UP	17.79	48.422	2.322	8.896
AT1G02305.1	CA	C1	CTB2	UP	63.248	213.769	6.165	36.566
AT1G05140.1	MM	M50		DN	36.87	20.49	2.212	2.168
AT1G06870.1	SF	S26	TPP2	UP	5.574	16.622	0.738	4.131
AT1G09750.1	AA	A1		DN	5.862	0.058	2.226	0.035
AT1G10390.1	SP	S59		UP	0.632	3.562	0.637	1.795
AT1G11080.1	SC	S10	SCPL31	UP	0.021	1.119	0.021	0.616
AT1G11910.1	AA	A1	APA	UP	339.577	786.241	32.936	50.167
AT1G12750.1	ST	S54	RBL6	DN	3.475	1.052	0.201	0.612
AT1G14270.1	M-	M79		DN	17.674	3.751	2.878	1.804
AT1G15000.1	SC	S10	SCPL50	DN	9.166	4.199	1.673	3.328
AT1G15040.1	PC	C26		UP	0.01	7.464	0.018	6.494
AT1G17430.1	SC	S33		DN	5.389	1.803	0.498	1.272
AT1G18360.1	SC	S33		DN	18.345	1.464	2.978	0.799
AT1G18460.1	SC	S33		DN	23.939	12.637	2.428	1.739
AT1G20850.1	CA	C1	XCP2	DN	2.461	0.418	0.68	0.09
AT1G23440.1	CF	C15		UP	32.457	141.162	4.573	37.221
AT1G24140.1	MA	M10		UP	10.131	44.604	3.509	4.888
AT1G25220.1	PC	C26	ASB1	UP	8.819	19.031	1.627	1.775
AT1G25290.2	ST	S54	RBL10/RBL	DN	7.194	4.016	0.443	1.185
AT1G28110.1	SC	S10	SCPL45	DN	2.939	0.357	0.472	0.268
AT1G32190.1	SC	S9		DN	3.964	1.474	0.26	1.043
AT1G32940.1	SB	S8		UP	6.669	61.141	1.651	13.197
AT1G32950.1	SB	S8		UP	0.309	5.861	0.129	2.122
AT1G32960.1	SB	S8		UP	0.945	10.142	0.42	1.007
AT1G35340.1	SJ	S16	AtLon11	DN	11.293	4.426	2.917	1.743
AT1G44130.1	AA	A1		UP	1.276	29.03	1.476	9.851
AT1G47128.1	CA	C1	RD21A	UP	256.334	944.955	25.327	138.552
AT1G47740.1	CP	C97		DN	9.649	2.91	1.055	1.071
AT1G49630.2	ME	M16	PREP2	DN	2.309	1.056	0.436	0.714
AT1G51710.1	CA	C19	UBP6	UP	22.261	59.879	2.377	8.65
AT1G51760.1	MH	M20	IAR3/ILL4	UP	13.882	47.875	1.562	9.45
AT1G55350.4	CA	C2	DEK1	DN	7.357	3.824	1.293	1.931
AT1G59660.1	SP	S59		UP	0.959	4.762	0.124	1.554
AT1G62290.2	AA	A1		DN	3.952	0.227	0.922	0.224
AT1G62710.1	CD	C13	BETA-VPE	UP	6.771	52.511	2.181	8.798
AT1G64670.1	SC	S33		DN	2.344	0.199	0.63	0.036
AT1G66180.1	AA	A1		DN	31.65	3.252	6.075	2.359
AT1G66670.1	SK	S14	AtClpP3	UP	35.254	102.073	6.411	7.173
AT1G68620.1	SC	S9	CXE6	UP	3.557	197.62	1.578	79.62
AT1G70170.1	MA	M10		UP	0.084	7.862	0.063	2.862
AT1G71950.1	SB	S8		UP	21.225	51.855	2.609	12.601
AT1G74310.1	SK	S14	AtClpB1	UP	1.042	3.946	0.127	2.1
AT1G75460.1	SJ	S16	AtLon8	DN	189.582	41.079	13.47	15.207
AT1G77480.2	AA	A1		UP	0.873	3.761	1.03	1.273
AT1G78210.1	SC	S33		DN	11.897	4.376	1.453	1.815
AT1G79330.1	CD	C14	MC5	UP	0	0.801	0	0.584
AT1G79560.1	MA	M41	AtFtsH9	DN	8.681	2.979	0.856	1.508
AT1G79720.1	AA	A1		DN	7.323	0.273	1.758	0.216
AT1G80690.1	CP	C97		DN	0.871	0.03	0.403	0.031
AT2G05850.1	SC	S10	SCPL38	UP	0	1.074	0	0.435
AT2G05920.1	SB	S8		DN	35.503	7.153	5.75	3.606
AT2G15230.1	SC	S33	LIP1	UP	9.409	34.279	1.11	6.333
AT2G17760.1	AA	A1		UP	10.995	102.925	1.494	33.738
AT2G21430.1	CA	C1	RD19B	UP	0.392	8.442	0.105	4.554
AT2G22990.1	SC	S10	SCPL8	DN	51.974	5.248	17.096	4.919
AT2G23010.1	SC	S10	SCPL9	DN	1.45	0.186	0.233	0.191
AT2G24280.1	SC	S28		DN	26.685	12.169	1.485	5.244
AT2G25940.1	CD	C13	ALPHA-VPE	UP	0.071	4.224	0.071	2.082
AT2G27420.1	CA	C1	PAP4	DN	2.304	0.026	0.532	0.03
AT2G32480.1	MM	M50	ARASP	DN	49.274	17.133	5.874	4.877
AT2G33530.1	SC	S10	SCPL46	DN	24.868	7.765	3.024	3.744
AT2G35770.1	SC	S10	SCPL28	UP	0.01	2.734	0.017	0.781
AT2G35780.1	SC	S10	SCPL26	DN	31.571	7.057	1.856	4.082
AT2G37500.1	PE	T5		DN	13.328	3.612	1.413	2.01
AT2G39420.1	SC	S33		UP	10.536	118.635	1.317	29.614
AT2G39710.1	AA	A1		UP	9.777	53.781	3.443	3.902
AT2G39850.1	SB	S8		DN	28.026	4.497	1.02	3.079
AT2G42980.1	AA	A1		UP	0.011	2.857	0.019	1.944
AT2G45040.1	MA	M10		UP	0.122	23.707	0.106	4.014
AT2G45600.1	SC	S9	CXE8	DN	23.018	8.459	4.916	2.924
AT2G47940.1	PA	S1	DEGP2	DN	34.675	5.676	4.076	2.775
AT3G01690.1	SC	S9		DN	59.71	9.286	3.837	5.118
AT3G02110.1	SC	S10	SCPL25	DN	4.271	0.679	0.533	0.308
AT3G02720.1	PC	C56		DN	43.014	18.905	3.823	5.626
AT3G02740.1	AA	A1		UP	11.413	27.394	0.836	7.469
AT3G02875.1	MH	M20	ILR1	UP	3.646	58.365	0.419	23.115
AT3G05350.1	MG	M24		DN	23.21	13.968	3.108	2.414
AT3G07090.1	CP	C97		UP	20.464	51.349	2.406	14.598
AT3G07990.1	SC	S10	SCPL27	DN	5.19	1.611	0.848	0.932
AT3G10410.1	SC	S10	SCPL49	UP	18.367	66.288	1.316	9.074
AT3G10450.1	SC	S10	SCPL7	UP	2.137	49.402	0.227	9.741
AT3G10840.1	SC	S33		DN	6.505	0.516	1.033	0.365
AT3G11910.2	CA	C19	UBP13	UP	2.569	6.626	0.33	1.209
AT3G12700.1	AA	A1		UP	0.882	18.012	0.371	5.036
AT3G14240.1	SB	S8		DN	17.112	0.503	4.009	0.44
AT3G16150.1	PB	T2		UP	0.071	29.593	0.06	17.335
AT3G18490.1	AA	A1		DN	236.823	162.576	22.855	69.038
AT3G19390.1	CA	C1	RD21C	UP	0.351	1.815	0.164	0.581
AT3G19400.1	CA	C1	RDL2	DN	5.281	2.488	0.871	1.139
AT3G19970.1	SC	S9		UP	1.682	21.127	0.319	7.971
AT3G20015.1	AA	A1		DN	1.753	0.435	0.412	0.042
AT3G20210.1	CD	C13	DELTA-VPE	UP	0.054	1.113	0.054	0.606
AT3G22260.1	CA	C85		UP	2.171	7.364	1.39	0.968
AT3G23540.1	SC	S9		UP	13.355	50.271	1.127	14.189
AT3G24590.1	SF	S26	PLSP1	DN	16.117	7.259	2.15	2.709
AT3G25700.1	AA	A1		DN	2.953	0.484	0.422	0.261
AT3G27110.1	MA	M48		UP	31.604	95.607	1.121	18.174
AT3G45010.1	SC	S10	SCPL48	UP	39.344	256.205	3.41	32.275
AT3G47060.1	MA	M41	AtFtsH8	UP	5.279	15.831	0.122	3.723
AT3G47560.1	SC	S9		DN	10.731	1.608	2.336	0.802
AT3G48340.1	CA	C1	CEP3	UP	0.025	6.546	0.025	3.659
AT3G48350.1	CA	C1	CEP2	DN	1.551	0.521	0.196	0.042
AT3G48870.1	SK	S14	AtClpC2	DN	11.029	5.275	0.493	1.65
AT3G50440.1	SC	S33	MES10	DN	22.652	5.456	3.398	3.746
AT3G51330.1	AA	A1		UP	4.913	11.519	1.368	3.016
AT3G51360.1	AA	A1		UP	0.012	1.057	0.021	0.579
AT3G52500.1	AA	A1		DN	33.487	4.349	8.396	1.168
AT3G52570.1	SC	S33		UP	6.289	15.641	0.747	1.924
AT3G53780.1	ST	S54	RBL4	UP	2.73	9.7	0.691	2.767
AT3G54600.1	PC	C56		DN	58.1	15.129	4.635	8.42
AT3G54720.1	MH	M28	AMP1	DN	14.741	0.778	3.991	0.349
AT3G57470.2	ME	M16		DN	3.374	0.98	0.682	0.569
AT3G57680.1	SK	S41		UP	7.409	63.049	2.53	15.125
AT3G61820.1	AA	A1		DN	19.588	4.474	2.734	2.134
AT3G62860.1	SC	S33		DN	5.422	3.192	0.898	1.569
AT3G63470.1	SC	S10	SCPL40	UP	0.3	1.857	0.035	0.666
AT4G01610.1	CA	C1	CTB3	UP	44.821	426.869	10.14	108.437
AT4G04460.1	AA	A1		UP	1.139	83.995	0.806	32.15
AT4G09900.1	SC	S33	MES12	DN	25.373	13.346	1.772	6.421
AT4G10030.1	SC	S33		DN	9.895	2.49	0.859	0.607
AT4G10590.1	CA	C19	UBP9	UP	5.101	15.273	0.223	3.547
AT4G12910.1	SC	S10	SCPL20	UP	13.815	54.877	0.891	13.171
AT4G14570.1	SC	S9	AARE	DN	15.61	7.156	1.08	3.753
AT4G16144.1	MP	M67	AMSH3	UP	5.836	13.805	0.865	3.095
AT4G16190.1	CA	C1	RD19C	UP	403.309	1037.66	72.516	42.511
AT4G16640.1	MA	M10		UP	0.124	75.881	0.115	35.221
AT4G18370.1	PA	S1	DEGP5	DN	12.093	1.486	2.341	1.047
AT4G20430.1	SB	S8		DN	0.978	0.095	0.523	0.095
AT4G21650.1	SB	S8		DN	7.47	0.289	1.536	0.155
AT4G24160.1	SC	S33		UP	11.85	40.327	0.677	13.204
AT4G27450.1	PB	C44		DN	127.961	79.141	10.19	18.478
AT4G29490.1	MG	M24		UP	13.481	31.995	1.1	3.076
AT4G30020.1	SB	S8		DN	12.315	0.742	3.387	0.536
AT4G30810.1	SC	S10	SCPL29	DN	15.444	6.518	1.057	2.157
AT4G32940.1	CD	C13	GAMMA-VPE	UP	323.29	963.345	110.572	99.568
AT4G33090.1	MA	M1		UP	51.231	194.665	5.141	39.12
AT4G34740.1	PB	C44		DN	10.058	5.953	1.452	1.665
AT4G34980.1	SB	S8		DN	77.032	21.357	10.923	15.105
AT4G35880.1	AA	A1		DN	2.457	0.718	0.274	0.346
AT4G36530.2	SC	S33		DN	32.538	8.88	1.482	3.698
AT4G36610.1	SC	S33		UP	0.025	1.042	0.025	0.58
AT4G36760.1	MG	M24	APP1	UP	30.005	139.101	2.309	23.06
AT4G36880.1	CA	C1	RDL1	UP	0.022	1.577	0.038	0.461
AT4G39090.1	CA	C1	RD19A	UP	380.263	814.291	61.412	72.998
AT4G39640.1	PB	T3	GGT1	DN	14.819	7.2	1.961	1.303
AT4G39955.1	SC	S33		UP	4.325	34.917	1.062	9.168
AT5G02190.1	AA	A1		DN	1.835	0.277	0.396	0.044
AT5G03330.2	CA	C85		UP	6.022	19.175	1.054	2.249
AT5G04200.1	CD	C14	MC9	UP	0.94	84.402	0.127	54.798
AT5G04250.1	CA	C85		UP	0.675	32.551	0.238	17.414
AT5G05740.2	MM	M50	EGY2	DN	17.142	3.363	3.089	1.587
AT5G07250.1	ST	S54	RBL3	DN	20.233	8.536	1.67	4.622
AT5G08260.1	SC	S10	SCPL35	DN	6.691	1.996	0.634	1.614
AT5G10540.1	MA	M3		DN	25.32	7.363	1.671	3.751
AT5G10770.1	AA	A1		UP	22.663	173.501	7.543	54.075
AT5G11650.1	SC	S33		UP	13.168	57.772	3.023	8.762
AT5G13800.1	SC	S33	PPH	UP	20.963	127.221	7.438	10.947
AT5G14180.1	SC	S33	MPL1	UP	0.076	8.147	0.052	2.629
AT5G16080.1	SC	S9	CXE17	UP	0.356	3.769	0.188	2.71
AT5G16120.1	SC	S33		UP	12.806	36.384	0.895	9.877
AT5G19290.1	SC	S33		DN	32.857	13.245	4.653	2.132
AT5G22850.1	AA	A1		UP	12.056	60.169	1.059	22.036
AT5G22860.1	SC	S28		UP	0.63	7.445	0.228	2.782
AT5G23210.1	SC	S10	SCPL34	DN	15.21	5.383	2.039	1.762
AT5G23540.1	MP	M67		UP	41.203	110.283	3.931	11.354
AT5G24810.1	SE	S12		UP	17.185	41.165	2.649	6.55
AT5G25770.1	SC	S9		UP	2.653	47.303	0.472	21.86
AT5G35220.1	MM	M50	EGY1	DN	15.496	4.605	2.633	1.647
AT5G38220.1	SC	S9		UP	3.783	9.258	0.251	0.766
AT5G38520.1	SC	S33		DN	76.389	7.792	8.398	3.625
AT5G39830.1	PA	S1	DEGP8	DN	22.973	7.157	0.913	2.786
AT5G41900.1	SC	S33		DN	2.907	0.045	0.524	0.03
AT5G42240.1	SC	S10	SCPL42	DN	17.168	5.24	0.717	1.749
AT5G43060.1	CA	C1	RD21B	UP	4.281	47.853	1.432	13.129
AT5G44530.1	SB	S8		DN	8.578	0.927	2.778	0.265
AT5G45890.1	CA	C1	SAG12	UP	1.109	2144.96	1.345	690.286
AT5G50260.1	CA	C1	CEP1	UP	0.143	49.019	0.111	30.741
AT5G50920.1	SK	S14	AtClpC1	UP	510.151	675.658	51.808	37.442
AT5G51070.1	SK	S14	AtClpD	UP	102.99	626.269	19.573	134.298
AT5G51740.1	MA	M48		UP	4.093	11.441	0.217	2.747
AT5G53170.1	MA	M41	AtFtsH10	DN	47.568	17.275	3.12	5.117
AT5G53350.1	SK	S14	AtClpX1	UP	66.429	230.361	7.24	45.431
AT5G58840.1	SB	S8		UP	0.008	1.519	0.013	0.887
AT5G59130.1	SB	S8		DN	7.391	1.795	2.402	1.273
AT5G60360.1	CA	C1	AALP	UP	236.773	721.357	24.638	95.695
AT5G64240.2	CD	C14	MC3	UP	33.448	81.193	3.027	33.888

## Sheet: S1B
Family	M (16+18D)	S (2+30D)	M_stdev	S_stdev	Ratio S/M
A1	774.923	1533.36	100.341	302.589	1.97873
A22	17.79	48.422	2.322	8.896	2.72187
C1	1402.67	6422.56	205.697	1239.47	4.57882
C13	330.186	1021.19	112.878	111.054	3.09278
C14	66.845	307.558	7.727	126.491	4.60106
C15	32.457	141.162	4.573	37.221	4.3492
C19	29.931	81.778	2.93	13.406	2.73222
C2	7.357	3.824	1.293	1.931	0.519777
C26	8.829	26.495	1.645	8.269	3.00091
C44	138.019	85.094	11.642	20.143	0.616538
C56	101.114	34.034	8.458	14.046	0.33659
C85	8.868	59.09	2.682	20.631	6.66328
C97	30.984	54.289	3.864	15.7	1.75216
M1	51.231	194.665	5.141	39.12	3.79975
M10	10.461	152.054	3.793	46.985	14.5353
M16	5.683	2.036	1.118	1.283	0.358261
M20	17.528	106.24	1.981	32.565	6.06116
M24	66.696	185.064	6.517	28.55	2.77474
M28	14.741	0.778	3.991	0.349	0.052778
M3	25.32	7.363	1.671	3.751	0.290798
M41	61.528	36.085	4.098	10.348	0.586481
M48	35.697	107.048	1.338	20.921	2.9988
M50	118.782	45.591	13.808	10.279	0.383821
M67	47.039	124.088	4.796	14.449	2.63798
M79	17.674	3.751	2.878	1.804	0.212233
S1	69.741	14.319	7.33	6.608	0.205317
S10	259.936	479.795	36.099	91.813	1.84582
S12	17.185	41.165	2.649	6.55	2.3954
S14	726.895	1643.58	85.652	228.094	2.2611
S16	200.875	45.505	16.387	16.95	0.226534
S26	21.691	23.881	2.888	6.84	1.10096
S28	27.315	19.614	1.713	8.026	0.718067
S33	365.899	549.806	47.35	120.892	1.50262
S41	7.409	63.049	2.53	15.125	8.50979
S54	33.632	23.304	3.005	9.186	0.692912
S59	1.591	8.324	0.761	3.349	5.23193
S8	216.17	166.081	34.748	53.095	0.768289
S9	138.419	357.331	16.364	140.756	2.58152
T2	0.071	29.593	0.06	17.335	416.803
T3	14.819	7.2	1.961	1.303	0.485863
T5	13.328	3.612	1.413	2.01	0.271008
